# Supplementary material for: Winter Exercise and Speleotherapy for Allergy and Asthma: A Randomized Controlled Clinical Trial
Source: J Clin Med. 2020 Oct 15;9(10):3311. doi: 10.3390/jcm9103311 (PMC7602599; doi:10.3390/jcm9103311)
Supplement: Supplementary file 1 [file jcm-09-03311-s001.zip]

Archive with 2 entries (2 files):
- Supplemental Descriptive Statistics.docx
- Supplemental Sample Size Simulation.docx
